# Supplementary material for: Two new species of Dugesia (Platyhelminthes, Tricladida, Dugesiidae) from the subtropical monsoon region in Southern China, with a discussion on reproductive modalities
Source: BMC Zool. 2022 May 23;7:25. doi: 10.1186/s40850-022-00127-8 (PMC10126995; doi:10.1186/s40850-022-00127-8)
Supplement: Supplementary file 4 — Additional file 4. [file 40850_2022_127_MOESM4_ESM.xlsx]

## Sheet: MatrixOutput
		Table S1. Genetic distances for COI. Highest and lowest distance values between the two new Chinese species and congeners, and distance value between the two new species indicated in bold.
		S. mediterranea	S. polychroa	R. postrema	D. aethiopica	D. afromontana	D. arcadia	D. ariadnae	D. benazzii	D. bifida	D. circumcisa	D. cretica	D. constrictiva	D. elegans	D. etrusca	D. gibberosa	D. gonocephala	D. hepta	D. majuscula	D. naiadis	D. notogaea	D. sagitta	D. semiglobosa	D. sicula	D. sigmoides	D. sinensis	D. subtentaculata	D. umbonata	D. verrucula	D. tumida	D. adunca
	S. mediterranea
	S. polychroa	0.157499
	R. postrema	0.278917	0.275982
	D. aethiopica	0.344573	0.359291	0.354688
	D. afromontana	0.335758	0.382795	0.363793	0.124804
	D. arcadia	0.333121	0.311845	0.352415	0.212829	0.203498
	D. ariadnae	0.370435	0.33231	0.374795	0.222858	0.211433	0.0754393
	D. benazzii	0.378047	0.346461	0.39495	0.232232	0.198939	0.102033	0.0998593
	D. bifida	0.338408	0.353489	0.351528	0.200481	0.192778	0.180232	0.206917	0.176129
	D. circumcisa	0.343062	0.348893	0.366862	0.215105	0.193721	0.134925	0.147024	0.134429	0.191434
	D. cretica	0.367896	0.358906	0.359766	0.220773	0.199547	0.0889134	0.0868334	0.0982681	0.183909	0.153008
	D. constrictiva	0.407581	0.396515	0.377469	0.26215	0.237174	0.178297	0.18707	0.175811	0.242239	0.167636	0.180123
	D. elegans	0.367896	0.316844	0.362124	0.212852	0.221569	0.0788143	0.0706039	0.101711	0.188009	0.151046	0.10548	0.179692
	D. etrusca	0.391764	0.386965	0.414311	0.23751	0.206257	0.129391	0.151813	0.120509	0.208059	0.176312	0.129885	0.177381	0.153596
	D. gibberosa	0.346781	0.326017	0.35386	0.218146	0.171038	0.175267	0.180784	0.173169	0.162208	0.206578	0.18844	0.215652	0.160377	0.203361
	D. gonocephala	0.40621	0.36856	0.422625	0.239324	0.221942	0.121438	0.101711	0.0989893	0.209991	0.162633	0.115578	0.183397	0.119295	0.116853	0.191142
	D. hepta	0.384103	0.352161	0.406929	0.225209	0.2028	0.0954566	0.0951681	0.0372301	0.182433	0.130993	0.0955328	0.177678	0.101445	0.119774	0.163916	0.094798
	D. majuscula	0.389357	0.371193	0.384845	0.227022	0.219916	0.164654	0.174136	0.188984	0.214137	0.171939	0.187673	0.177806	0.15191	0.198964	0.219024	0.202539	0.183619
	D. naiadis	0.339207	0.366825	0.356485	0.135968	0.117825	0.236529	0.244458	0.243431	0.220193	0.211259	0.216572	0.249393	0.238471	0.253748	0.195374	0.248043	0.227193	0.238726
	D. notogaea	0.363313	0.302239	0.351002	0.234465	0.21496	0.130812	0.153081	0.152596	0.215491	0.158502	0.16996	0.209637	0.146895	0.181207	0.205016	0.175132	0.154663	0.169411	0.227216
	D. sagitta	0.353874	0.342834	0.344619	0.218812	0.207431	0.0790309	0.0852047	0.099959	0.191749	0.145694	0.0868334	0.180027	0.0936848	0.13537	0.169537	0.113453	0.0869542	0.181604	0.222431	0.163442
	D. semiglobosa	0.355984	0.358657	0.349508	0.212965	0.203498	0.133041	0.13444	0.15444	0.189403	0.115191	0.138087	0.185692	0.138301	0.168163	0.210167	0.154545	0.154845	0.190957	0.232439	0.162014	0.141634
	D. sicula	0.363224	0.36856	0.388484	0.0688904	0.0978094	0.219401	0.237444	0.236851	0.209513	0.226596	0.230419	0.2606	0.230611	0.231053	0.211935	0.266977	0.230908	0.262552	0.14779	0.247265	0.221556	0.206311
	D. sigmoides	0.332984	0.332473	0.354034	0.213336	0.159198	0.184332	0.189836	0.169687	0.160234	0.203179	0.184124	0.21183	0.176798	0.209573	0.0241012	0.201304	0.168542	0.213521	0.190872	0.211251	0.178661	0.204629	0.201358
	D. sinensis	0.375918	0.351316	0.376991	0.226957	0.205439	0.139892	0.146672	0.15467	0.217806	0.157412	0.152312	0.216526	0.152383	0.191676	0.20634	0.175406	0.148685	0.178856	0.232312	0.167952	0.137863	0.135842	0.230956	0.200968
	D. subtentaculata	0.401769	0.354089	0.410575	0.222737	0.219419	0.0781059	0.10264	0.0944877	0.200859	0.154701	0.101296	0.186994	0.0986324	0.125111	0.188135	0.094616	0.0913515	0.170617	0.257425	0.164814	0.100945	0.144611	0.232685	0.192779	0.15226
	D. umbonata	0.345202	0.329712	0.342209	0.21482	0.179734	0.123839	0.123733	0.134058	0.177292	0.0947966	0.127243	0.157004	0.141403	0.14904	0.18119	0.148682	0.134554	0.155004	0.208786	0.145091	0.118578	0.102225	0.228518	0.169418	0.132192	0.138673
	D. verrucula	0.387004	0.399048	0.411107	0.241302	0.223773	0.179692	0.181769	0.177237	0.230898	0.169003	0.190857	0.159233	0.18583	0.206966	0.224716	0.2034	0.177283	0.155879	0.257496	0.212554	0.18707	0.182304	0.243435	0.232095	0.20191	0.184353	0.156868
	D. tumida	0.396305	0.381124	0.40374	0.236939	0.209683	0.173939	0.174065	0.184778	0.228625	0.178433	0.175766	0.17375	0.183445	0.208779	0.220788	0.210565	0.189662	0.147118	0.236472	0.194552	0.192955	0.197558	0.247594	0.217139	0.195892	0.196016	0.15998	0.14705
	D. adunca	0.36704	0.356243	0.332685	0.205133	0.217479	0.1573	0.166351	0.182906	0.199985	0.177175	0.1572	0.217453	0.168371	0.209015	0.217291	0.194507	0.175109	0.203024	0.21251	0.141532	0.151821	0.174935	0.228635	0.210076	0.180045	0.172438	0.15145	0.220704	0.207973
