# Supplementary material for: Two new species of Dugesia (Platyhelminthes, Tricladida, Dugesiidae) from the subtropical monsoon region in Southern China, with a discussion on reproductive modalities
Source: BMC Zool. 2022 May 23;7:25. doi: 10.1186/s40850-022-00127-8 (PMC10126995; doi:10.1186/s40850-022-00127-8)
Supplement: Supplementary file 5 — Additional file 5. [file 40850_2022_127_MOESM5_ESM.xlsx]

## Sheet: MatrixOutput
	Table S2. Genetic distances for ITS-1. Highest and lowest distance values between the two new Chinese species and congeners, and distance value between the two new species indicated in bold.
		S. mediterranea	D. aethiopica	D. arcadia	D. ariadnae	D. afromontana	D. batuensis	D. benazzii	D. bengalensis	D. bifida	D. circumcisa	D. constrictiva	D. cretica	D. deharvengi	D. elegans	D. etrusca	D. gibberosa	D. gonocephala	D. hepta	D. japonica	D. liguriensis	D. majuscula	D. notogaea	D. ryukyuensis	D. sagitta	D. semiglobosa	D. sigmoides	D. sicula	D. subtentaculata	D. umbonata	D. verrucula	D. tumida	D. adunca
	S. mediterranea
	D. aethiopica	0.365906
	D. arcadia	0.438022	0.147178
	D. ariadnae	0.434052	0.153481	0.0151715
	D. afromontana	0.406672	0.0423843	0.161507	0.165655
	D. batuensis	0.469397	0.189388	0.133309	0.129139	0.18615
	D. benazzii	0.503281	0.175173	0.0833744	0.0770762	0.185955	0.139388
	D. bengalensis	0.513953	0.196334	0.145423	0.147486	0.200035	0.100543	0.138501
	D. bifida	0.383663	0.121594	0.163196	0.169491	0.148482	0.177442	0.166968	0.180503
	D. circumcisa	0.451875	0.157341	0.103574	0.103516	0.178125	0.114491	0.109632	0.133951	0.152059
	D. constrictiva	0.448204	0.142953	0.104434	0.104353	0.159414	0.111368	0.116753	0.136798	0.14438	0.0672049
	D. cretica	0.439816	0.154806	0.0467323	0.0431221	0.166494	0.123084	0.0805766	0.143031	0.160421	0.0996218	0.0965198
	D. deharvengi	0.48631	0.181267	0.1412	0.145316	0.186865	0.103094	0.159976	0.129443	0.162659	0.114696	0.111259	0.1412
	D. elegans	0.444643	0.157819	0.0237455	0.0151607	0.165655	0.135195	0.0750186	0.147486	0.173877	0.109492	0.106365	0.0484384	0.145316
	D. etrusca	0.494126	0.190466	0.0896209	0.10019	0.199824	0.173049	0.0982375	0.15944	0.197607	0.129978	0.12677	0.0936747	0.172153	0.100024
	D. gibberosa	0.386266	0.135254	0.153437	0.163893	0.141038	0.16741	0.181425	0.16698	0.10646	0.16399	0.152258	0.171521	0.165739	0.168231	0.207173
	D. gonocephala	0.503362	0.170773	0.0647681	0.0707927	0.181795	0.139373	0.0589394	0.140848	0.151476	0.0966569	0.0992021	0.0586146	0.150407	0.0727421	0.069043	0.175119
	D. hepta	0.500296	0.169517	0.087236	0.0829784	0.180273	0.138825	0.00910772	0.137937	0.161894	0.11361	0.120768	0.0823175	0.159319	0.0809037	0.0957108	0.173425	0.060724
	D. japonica	0.489334	0.166136	0.107065	0.115612	0.181788	0.119475	0.109438	0.129668	0.160687	0.0937075	0.0711218	0.107115	0.110689	0.113434	0.116638	0.162258	0.100785	0.113389
	D. liguriensis	0.499519	0.183103	0.0916548	0.106532	0.194799	0.170333	0.102144	0.164037	0.187606	0.127193	0.128474	0.0937075	0.174305	0.106388	0.025878	0.209391	0.0648574	0.101743	0.127242
	D. majuscula	0.419598	0.135863	0.0938449	0.0937952	0.154302	0.106792	0.109413	0.118462	0.13728	0.0505159	0.0361887	0.0938999	0.0913554	0.0996776	0.121013	0.142944	0.100778	0.113374	0.0607938	0.122793
	D. notogaea	0.52453	0.210086	0.156047	0.158086	0.213511	0.108664	0.151275	0.0111139	0.191623	0.146672	0.145336	0.156047	0.139951	0.158086	0.170798	0.17773	0.151334	0.150656	0.144652	0.175404	0.130978
	D. ryukyuensis	0.529909	0.221338	0.145423	0.145335	0.219012	0.0262148	0.138408	0.094823	0.204757	0.128816	0.134609	0.143114	0.122648	0.147486	0.169276	0.181034	0.143044	0.13331	0.122839	0.176369	0.129242	0.100742
	D. sagitta	0.445375	0.15178	0.00839784	0.0134877	0.166163	0.131626	0.077427	0.148048	0.167875	0.101905	0.100861	0.0468134	0.139548	0.0186044	0.0921743	0.160164	0.0629613	0.0854789	0.109447	0.0941484	0.0941306	0.158728	0.143595
	D. semiglobosa	0.428294	0.167578	0.12138	0.123472	0.181846	0.13475	0.133407	0.156486	0.164272	0.0577082	0.0818915	0.109693	0.108827	0.131556	0.138538	0.172069	0.124236	0.135136	0.0996274	0.144828	0.0557433	0.169465	0.15159	0.119685
	D. sigmoides	0.394275	0.136925	0.161433	0.171982	0.146855	0.173331	0.183328	0.171086	0.104254	0.167918	0.158107	0.177445	0.176012	0.171982	0.204063	0.0116663	0.177017	0.175323	0.161561	0.206285	0.148722	0.184233	0.187603	0.170414	0.180391
	D. sicula	0.439371	0.00370029	0.171503	0.17607	0.049033	0.212988	0.181912	0.200436	0.141329	0.182589	0.166859	0.175148	0.204094	0.18082	0.19238	0.155849	0.179982	0.17635	0.170855	0.182858	0.158943	0.21388	0.224966	0.17661	0.191467	0.157653
	D. subtentaculata	0.514483	0.162442	0.0687269	0.0666569	0.173214	0.141174	0.0644176	0.137937	0.157114	0.119918	0.1209	0.074209	0.147547	0.0685949	0.0894338	0.162033	0.0586478	0.0661822	0.124183	0.0850617	0.10888	0.148451	0.142525	0.0629454	0.14395	0.163924	0.169393
	D. umbonata	0.439627	0.161328	0.127882	0.12575	0.17558	0.12682	0.131995	0.135971	0.144109	0.0936213	0.0863449	0.121789	0.117124	0.127962	0.155255	0.139141	0.125158	0.133611	0.0918901	0.155255	0.0800733	0.141949	0.140381	0.126212	0.114582	0.151236	0.184607	0.131205
	D. verrucula	0.433731	0.148937	0.104017	0.103953	0.161085	0.103228	0.116192	0.131941	0.139731	0.0523733	0.027434	0.0981224	0.0916088	0.102091	0.123777	0.147526	0.0987382	0.120171	0.0689568	0.125553	0.0291445	0.138093	0.125243	0.100426	0.0631467	0.153355	0.173395	0.124777	0.0842553
	D. tumida	0.436613	0.137879	0.0938449	0.0937952	0.160587	0.0991376	0.111413	0.11633	0.13921	0.0540863	0.0397312	0.0919468	0.0991376	0.0996776	0.125412	0.138936	0.102751	0.115366	0.058768	0.127193	0.0220902	0.128937	0.122689	0.0921698	0.0684712	0.144687	0.161161	0.11088	0.0762783	0.0397123
	D. adunca	0.442132	0.18383	0.140014	0.139909	0.189538	0.072458	0.133483	0.0614175	0.16513	0.107238	0.113768	0.133712	0.1094	0.142023	0.174034	0.161516	0.140545	0.132943	0.130978	0.173596	0.103484	0.0732216	0.0839262	0.138383	0.12923	0.1676	0.206904	0.135354	0.117283	0.111535	0.0976938

## Sheet: Caption
Table. Estimates of Evolutionary Divergence between Sequences
The number of base substitutions per site from between sequences are shown. Analyses were conducted using the Kimura 2-parameter model [1]. The analysis involved 32 nucleotide sequences. All ambiguous positions were removed for each sequence pair. There were a total of 635 positions in the final dataset. Evolutionary analyses were conducted in MEGA5 [2].
1. Kimura M. (1980). A simple method for estimating evolutionary rate of base substitutions through comparative studies of nucleotide sequences. Journal of Molecular Evolution 16:111-120.
2. Tamura K., Peterson D., Peterson N., Stecher G., Nei M., and Kumar S. (2011). MEGA5: Molecular Evolutionary Genetics Analysis using Maximum Likelihood, Evolutionary Distance, and Maximum Parsimony Methods. Molecular Biology and Evolution (In Press).
Disclaimer: Although utmost care has been taken to ensure the correctness of the caption, the caption text is provided "as is" without any warranty of any kind. Authors advise the user to carefully check the caption prior to its use for any purpose and report any errors or problems to the authors immediately (www.megasoftware.net). In no event shall the authors and their employers be liable for a…
